# Supplementary material for: Insights into the Influence of Signal Peptide on the Enzymatic Properties of Alginate Lyase AlyI1 with Removal Effect on Pseudomonas aeruginosa Biofilm
Source: Mar Drugs. 2022 Nov 29;20(12):753. doi: 10.3390/md20120753 (PMC9787728; doi:10.3390/md20120753)
Supplement: Supplementary file 1 [file marinedrugs-20-00753-s001.zip]

Archive with 1 entries (1 files):
- marinedrugs-2004676-supplementary.pdf
